# Supplementary material for: New Molecules of Diterpene Origin with Inhibitory Properties toward α-Glucosidase
Source: Int J Mol Sci. 2022 Nov 4;23(21):13535. doi: 10.3390/ijms232113535 (PMC9655717; doi:10.3390/ijms232113535)
Supplement: Supplementary file 1 [file ijms-23-13535-s001.zip]

Archive with 1 entries (1 files):
- ijms-1995431-supplementary.pdf
